# Supplementary material for: Could Cratylia argentea replace Tifton 85 hay on growing and finishing lamb diets in tropical areas?
Source: PLoS One. 2023 Dec 11;18(12):e0295510. doi: 10.1371/journal.pone.0295510 (PMC10712867; doi:10.1371/journal.pone.0295510)
Supplement: S1 File — (XLSX) [file pone.0295510.s001.xlsx]

## Sheet: GPD E DIG INICIAL E FINAL
TRAT	BLOCO	GPD	CMS IN	CMS FI	CMS	DIG MS IN	DIG MS FI	DIGEST MS	CMO IN	CMO FI	CMO	DIG MO IN	DIG MO FI	DIGEST MO	CPB IN	CPB FI	CPB	DIG PB IN	DIG PB FI	DIGEST PB	CFDN IN	CFDN FI	CFDN	DIG FDN IN	DIG FDN FI	DIGEST FDN	CA IN	CA FI	CA	EA IN	EA FI	EA
0	3	0.209302	1.36624	1.50964	1.43794	71.4609	71.8628	71.6619	1.25676	1.38867	1.32271	73.7498	74.7045	74.2272	0.2438	0.269389	0.256594	76.0903	74.0934	75.0918	0.592127	0.654277	0.623202	62.3093	62.8457	62.5775	6.52758	7.21271	6.87014	0.153196	0.138644	0.14592
0	2	0.293023	1.47578	1.72068	1.59823	68.0806	69.2303	68.6555	1.35752	1.5828	1.47016	70.5052	71.4697	70.9875	0.263347	0.307049	0.285198	72.99	74.1181	73.5541	0.639602	0.745742	0.692672	60.986	61.8201	61.403	5.03639	5.87215	5.45427	0.198555	0.170295	0.184425
0	2	0.297674	1.35112	1.55844	1.45478	70.2968	68.0542	69.1755	1.24285	1.43356	1.3382	72.5332	70.9039	71.7185	0.241102	0.278097	0.259599	75.2482	71.2312	73.2397	0.585574	0.675427	0.6305	60.7521	55.7478	58.2499	4.5389	5.23538	4.88714	0.220317	0.191008	0.205663
0	4	0.265116	1.72858	1.76601	1.74729	69.8127	67.9763	68.8945	1.59006	1.62449	1.60728	71.8262	70.4069	71.1165	0.308458	0.315138	0.311798	74.1681	72.1981	73.1831	0.749165	0.765388	0.757277	59.8972	58.9418	59.4195	6.52007	6.66126	6.59067	0.153373	0.150122	0.151747
0	3	0.218605	1.42465	1.53388	1.47926	67.6319	69.5363	68.5841	1.31049	1.41097	1.36073	69.6326	71.9427	70.7877	0.254223	0.273715	0.263969	73.4991	72.4544	72.9768	0.617443	0.664783	0.641113	58.5478	63.8522	61.2	6.51702	7.01668	6.76685	0.153444	0.142517	0.147981
0	1	0.22093	1.16083	1.44444	1.30263	69.247	68.0751	68.661	1.06781	1.32869	1.19825	71.3704	70.8623	71.1163	0.207145	0.257755	0.23245	74.787	69.9103	72.3486	0.503103	0.62602	0.564561	61.1341	59.3412	60.2377	5.25427	6.53799	5.89613	0.190321	0.152952	0.171637
19.03	4	0.24186	1.79777	2.21014	2.00396	70.0989	69.7684	69.9336	1.65957	2.04023	1.8499	72.3623	72.198	72.2802	0.339356	0.417196	0.378276	74.687	72.9498	73.8184	0.765852	0.941519	0.853686	61.4276	61.9369	61.6823	7.43311	9.13807	8.28559	0.134533	0.109432	0.121983
19.03	3	0.34186	1.67891	1.95117	1.81504	68.4676	73.6499	71.0588	1.54984	1.80117	1.67551	70.5144	75.6449	73.0797	0.316918	0.368312	0.342615	75.9954	79.1728	77.5841	0.715214	0.8312	0.773207	56.9479	62.6398	59.7938	4.91109	5.70751	5.3093	0.203621	0.175208	0.189414
19.03	2	0.225581	1.20505	1.69589	1.45047	70.2094	71.1258	70.6676	1.11241	1.56552	1.33897	72.3538	73.8121	73.083	0.227471	0.320125	0.273798	75.3803	74.8289	75.1046	0.513353	0.722451	0.617902	57.7412	62.2483	59.9948	5.34199	7.51788	6.42994	0.187196	0.133016	0.160106
19.03	2	0.267442	1.49856	2.01079	1.75467	66.9193	70.3992	68.6592	1.38336	1.8562	1.61978	69.0872	72.5405	70.8139	0.282875	0.379565	0.33122	76.3765	72.1861	74.2813	0.638387	0.856596	0.747491	49.4076	61.7203	55.564	5.60332	7.5186	6.56096	0.178466	0.133004	0.155735
19.03	1	0.216279	0.944051	1.19821	1.07113	67.784	67.0023	67.3932	0.871475	1.10609	0.988783	69.968	69.5122	69.7401	0.178203	0.226179	0.202191	74.5705	74.0112	74.2909	0.402166	0.510436	0.456301	56.6231	56.9371	56.7801	4.36497	5.54009	4.95253	0.229097	0.180502	0.2048
19.03	3	0.193023	1.52183	1.4503	1.48607	71.1714	70.454	70.8127	1.40484	1.33881	1.37182	73.6257	73.2086	73.4171	0.287268	0.273766	0.280517	73.6248	74.4747	74.0498	0.648301	0.61783	0.633065	60.6399	59.9883	60.3141	7.88419	7.51363	7.69891	0.126836	0.133092	0.129964
39.94	4	0.260465	1.58562	1.99001	1.78781	71.6322	70.0776	70.8549	1.46253	1.83552	1.64902	73.3301	72.3789	72.8545	0.286448	0.359501	0.322974	75.7861	71.5274	73.6568	0.618552	0.776301	0.697426	55.3982	54.6482	55.0232	6.08766	7.6402	6.86393	0.164267	0.130887	0.147577
39.94	2	0.276744	1.47985	1.64186	1.56086	65.958	67.0104	66.4842	1.36497	1.5144	1.43968	67.7372	69.1779	68.4576	0.26734	0.296607	0.281973	71.1877	72.0967	71.6422	0.57729	0.64049	0.60889	47.7412	49.4051	48.5731	5.34736	5.93278	5.64007	0.187008	0.168555	0.177782
39.94	3	0.225581	1.45952	1.59822	1.52887	70.2339	72.6613	71.4476	1.34621	1.47415	1.41018	72.2983	74.6623	73.4803	0.263666	0.288724	0.276195	73.2744	76.7099	74.9922	0.569358	0.623467	0.596413	54.6406	58.6622	56.6514	6.47003	7.08491	6.77747	0.154559	0.141145	0.147852
39.94	1	0.153488	0.371909	1.28177	0.82684	61.6728	68.6712	65.172	0.343037	1.18227	0.762651	64.9573	70.5772	67.7672	0.0671865	0.231556	0.149371	66.2879	71.2967	68.7923	0.145082	0.500019	0.32255	42.286	53.6458	47.9659	2.42304	8.35093	5.38699	0.412704	0.119747	0.266226
39.94	3	0.248837	1.61964	1.85862	1.73913	68.2405	69.174	68.7072	1.4939	1.71433	1.60412	70.0008	71.2087	70.6048	0.292593	0.335765	0.314179	72.557	74.9233	73.7402	0.631821	0.725046	0.678434	51.3805	51.8672	51.6238	6.50883	7.4692	6.98902	0.153637	0.133883	0.14376
39.94	2	0.316279	1.53327	1.72406	1.62866	71.1184	69.9186	70.5185	1.41424	1.59022	1.50223	73.2129	71.9457	72.5793	0.276989	0.311457	0.294223	76.3548	71.7075	74.0311	0.598128	0.672555	0.635342	56.2997	55.0361	55.6679	4.84783	5.45107	5.14945	0.206278	0.18345	0.194864
100	3	0.297674	1.76773	1.99404	1.88088	65.1721	67.2801	66.2261	1.63313	1.8422	1.73767	66.5446	69.4512	67.9979	0.322025	0.363251	0.342638	70.5575	68.7653	69.6614	0.623126	0.702898	0.663012	35.4294	39.573	37.5012	5.93848	6.69872	6.3186	0.168393	0.149282	0.158838
100	2	0.213953	1.08735	1.45658	1.27197	69.1738	69.3034	69.2386	1.00456	1.34567	1.17512	70.5728	71.4567	71.0148	0.198082	0.265343	0.231713	73.2128	71.6909	72.4518	0.383293	0.513445	0.448369	43.3804	54.2131	48.7968	5.0822	6.80793	5.94507	0.196765	0.146888	0.171826
100	4	0.25814	1.7155	1.83397	1.77473	66.1601	71.4564	68.8082	1.58487	1.69432	1.6396	68.0801	73.2152	70.6476	0.31251	0.334091	0.3233	72.0057	73.8754	72.9405	0.604713	0.646474	0.625593	40.5385	50.3341	45.4363	6.64562	7.10456	6.87509	0.150475	0.140755	0.145615
100	2	0.230233	1.49518	1.80729	1.65123	65.4379	65.6545	65.5462	1.38133	1.66968	1.5255	67.6151	67.8245	67.7198	0.272374	0.329232	0.300803	71.3134	70.3045	70.809	0.527049	0.63707	0.58206	40.9659	40.2291	40.5975	6.4942	7.84985	7.17202	0.153984	0.127391	0.140687
100	1	0.197674	1.19103	1.55088	1.37095	64.9626	67.1384	66.0505	1.10034	1.43279	1.26657	66.9961	69.1614	68.0787	0.216968	0.282521	0.249745	69.3418	72.0479	70.6948	0.419838	0.546685	0.483261	37.3108	45.7519	41.5313	6.02521	7.84563	6.93542	0.165969	0.12746	0.146714
100	3	0.339535	1.7375	2.2841	2.0108	68.0532	67.6222	67.8377	1.6052	2.11019	1.85769	69.7767	69.5428	69.6597	0.316517	0.416092	0.366305	70.6256	71.8244	71.225	0.612467	0.805147	0.708807	44.9526	42.32	43.6363	5.11728	6.72716	5.92222	0.195416	0.148651	0.172034

## Sheet: Pesagem Semanal
GAIOLA	BLOCO	TRATAMENTO	SEMANA	PESO	ESCORE	CMS
3	3	0	1	29.5	2.5	1.437
3	3	0	2	29.4	2.5	1.35
3	3	0	3	31.7	3	1.409
3	3	0	4	34.8	3	1.579
3	3	0	5	34.8	3	1.613
3	3	0	6	37.3	3	1.617
3	3	0	7	38.5	3	1.643
8	2	0	1	25.1	2.5	1.52
8	2	0	2	26.2	2.5	1.503
8	2	0	3	28.8	3	1.598
8	2	0	4	31.8	3	1.694
8	2	0	5	34.9	3	1.817
8	2	0	6	37.7	3	1.971
8	2	0	7	37.7	3	1.878
9	2	0	1	26.3	2	1.209
9	2	0	2	26.3	2	1.254
9	2	0	3	30.7	2	1.477
9	2	0	4	32.1	2.5	1.62
9	2	0	5	36.4	2.5	1.802
9	2	0	6	36.9	2.5	1.914
9	2	0	7	39.1	3	1.675
11	4	0	1	33.8	3	1.677
11	4	0	2	34.8	3	1.635
11	4	0	3	43.4	3.5	1.859
11	4	0	4	40.5	3.5	1.986
11	4	0	5	42.3	3	1.865
11	4	0	6	44.2	3	1.955
11	4	0	7	45.2	3	1.9
15	3	0	1	27	2.5	1.366
15	3	0	2	28.3	2.5	1.339
15	3	0	3	31.2	3	1.533
15	3	0	4	32.9	3	1.581
15	3	0	5	34.9	2.5	1.704
15	3	0	6	36.1	2.5	1.704
15	3	0	7	36.4	2.5	1.665
17	1	0	1	22	2	1.154
17	1	0	2	22.4	2	1.127
17	1	0	3	25.6	2	1.247
17	1	0	4	27.1	2	1.345
17	1	0	5	29.4	2.5	1.462
17	1	0	6	31	2.5	1.555
17	1	0	7	31.5	2	1.589
1	4	19.03	1	38.8	3	1.613
1	4	19.03	2	38	3	1.546
1	4	19.03	3	42.1	3.5	1.975
1	4	19.03	4	45.9	3.5	2.165
1	4	19.03	5	46.3	3.5	2.025
1	4	19.03	6	47.6	3.5	2.191
1	4	19.03	7	49.2	3.5	2.38
2	3	19.03	1	26.9	2.5	1.59
2	3	19.03	2	28	2.5	1.563
2	3	19.03	3	32.4	3	1.768
2	3	19.03	4	35.1	3	1.86
2	3	19.03	5	38.8	3	1.874
2	3	19.03	6	40.3	3	1.966
2	3	19.03	7	41.6	3	2.092
12	2	19.03	1	26.7	3	1.31
12	2	19.03	2	27.3	2.5	1.238
12	2	19.03	3	29.7	3	1.303
12	2	19.03	4	32.1	3	1.481
12	2	19.03	5	33.1	3	1.551
12	2	19.03	6	34.5	3	1.707
12	2	19.03	7	36.4	3	1.807
18	2	19.03	1	25.6	2	1.455
18	2	19.03	2	26.8	2	1.418
18	2	19.03	3	29.5	2	1.596
18	2	19.03	4	29.8	2	1.584
18	2	19.03	5	34.5	2.5	1.613
18	2	19.03	6	35.8	2.5	1.573
18	2	19.03	7	37.1	2.5	2.157
19	1	19.03	1	20.2	2	0.943
19	1	19.03	2	20.2	2	0.963
19	1	19.03	3	23.2	2	0.96
19	1	19.03	4	24.8	2.5	1.248
19	1	19.03	5	26.2	2	1.353
19	1	19.03	6	28.1	2	1.607
19	1	19.03	7	29.5	2.5	1.267
21	3	19.03	1	28.5	2.5	1.357
21	3	19.03	2	29.1	2.5	1.357
21	3	19.03	3	32.8	3	1.601
21	3	19.03	4	33.9	3	1.627
21	3	19.03	5	35.9	3	1.642
21	3	19.03	6	36.1	3	1.678
21	3	19.03	7	36.8	2.5	1.574
5	4	39.94	1	30.5	2.5	1.674
5	4	39.94	2	31.6	2.5	1.627
5	4	39.94	3	34.9	2.5	1.721
5	4	39.94	4	37.2	3	1.821
5	4	39.94	5	37.9	3	1.78
5	4	39.94	6	39.8	3	2.043
5	4	39.94	7	41.7	3	2.178
6	2	39.94	1	24.6	2.5	1.482
6	2	39.94	2	25.4	2.5	1.455
6	2	39.94	3	28.1	3	1.582
6	2	39.94	4	30.6	3	1.587
6	2	39.94	5	33.4	3	1.642
6	2	39.94	6	34	3	1.831
6	2	39.94	7	36.5	2.5	1.78
10	3	39.94	1	28.4	3	1.382
10	3	39.94	2	28.5	3	1.407
10	3	39.94	3	31.3	3	1.555
10	3	39.94	4	33.1	3	1.75
10	3	39.94	5	35.7	3	1.68
10	3	39.94	6	38.6	3	1.629
10	3	39.94	7	38.1	2.5	1.738
20	1	39.94	1	16.8	2	0.542
20	1	39.94	2	17.5	1.5	0.502
20	1	39.94	3	17.2	1.5	0.417
20	1	39.94	4	19.1	2	0.706
20	1	39.94	5	25	2.5	0.958
20	1	39.94	6	22.1	2.5	1.177
20	1	39.94	7	23.4	2	1.405
23	3	39.94	1	29.5	3	1.347
23	3	39.94	2	29.3	3	1.448
23	3	39.94	3	32.6	2.5	1.766
23	3	39.94	4	36.1	3	1.956
23	3	39.94	5	36.4	3	1.951
23	3	39.94	6	39.1	3	2.08
23	3	39.94	7	40.2	3	2.009
24	2	39.94	1	27.8	3	1.408
24	2	39.94	2	27.4	2.5	1.443
24	2	39.94	3	33.1	3	1.646
24	2	39.94	4	34.9	3	1.672
24	2	39.94	5	35.7	3	1.653
24	2	39.94	6	39.2	3	1.77
24	2	39.94	7	41.4	3	1.851
4	3	100	1	29	2.5	1.712
4	3	100	2	30.2	2.5	1.667
4	3	100	3	34.4	2.5	1.92
4	3	100	4	36.7	3	1.967
4	3	100	5	39.5	3.5	2.056
4	3	100	6	40.3	3.5	2.054
4	3	100	7	41.8	3	2.179
7	2	100	1	21.8	2	1.079
7	2	100	2	22.5	2	1.027
7	2	100	3	25.8	2	1.187
7	2	100	4	27	2.5	1.257
7	2	100	5	28.1	2.5	1.332
7	2	100	6	29.5	2.5	1.398
7	2	100	7	31	2	1.596
13	4	100	1	32.2	3	1.605
13	4	100	2	33.1	2.5	1.66
13	4	100	3	36.8	3	1.86
13	4	100	4	39.2	3	1.905
13	4	100	5	40.5	2.5	2.027
13	4	100	6	42.1	2.5	2.147
13	4	100	7	43.3	3	2.006
14	2	100	1	26.7	2	1.455
14	2	100	2	27.4	2	1.403
14	2	100	3	29.5	2	1.569
14	2	100	4	31.4	3	1.383
14	2	100	5	33.8	2	1.842
14	2	100	6	36.3	2	1.931
14	2	100	7	36.6	2.5	1.957
16	1	100	1	20.2	1.5	1.125
16	1	100	2	20.6	1.5	1.123
16	1	100	3	25.7	2	1.288
16	1	100	4	24.3	2	1.361
16	1	100	5	26.6	2	1.512
16	1	100	6	27.7	2	1.56
16	1	100	7	28.7	2	1.692
22	3	100	1	28.1	3	1.625
22	3	100	2	29.5	3	1.618
22	3	100	3	33.6	2.5	1.888
22	3	100	4	35.2	3	2.031
22	3	100	5	36.9	3	2.179
22	3	100	6	42.1	3	2.349
22	3	100	7	42.7	3	2.522

## Sheet: ABATE
Trat	Bloco	Gaiola	Peso inicial	GPD	Peso Final	PCQuente	PC Fria	Quebra	Rendimento
0	3	3	29.5	0.209302	38.5	16.8	16.4	0.0238095	0.425974
0	2	8	25.1	0.293023	37.7	15.9	15.4	0.0314465	0.408488
0	2	9	26.3	0.297674	39.1	15.6	15	0.0384615	0.383632
0	4	11	33.8	0.265116	45.2	19.9	19.2	0.0351759	0.424779
0	3	15	27	0.218605	36.4	16	15.5	0.03125	0.425824
0	1	17	22	0.22093	31.5	13.8	13.3	0.0362319	0.422222
19.03	4	1	38.8	0.24186	49.2	21.2	20.5	0.0330189	0.416667
19.03	3	2	26.9	0.34186	41.6	18	17.5	0.0277778	0.420673
19.03	2	12	26.7	0.225581	36.4	14.9	14.4	0.033557	0.395604
19.03	2	18	25.6	0.267442	37.1	16.8	16.4	0.0238095	0.442049
19.03	1	19	20.2	0.216279	29.5	12.6	12.2	0.031746	0.413559
19.03	3	21	28.5	0.193023	36.8	16.1	15.5	0.0372671	0.421196
39.94	4	5	30.5	0.260465	41.7	17.3	16.5	0.0462428	0.395683
39.94	2	6	24.6	0.276744	36.5	15.4	14.9	0.0324675	0.408219
39.94	3	10	28.4	0.225581	38.1	16.3	15.9	0.0245399	0.417323
39.94	1	20	16.8	0.153488	23.4	9.4	8.9	0.0531915	0.380342
39.94	3	23	29.5	0.248837	40.2	17.6	17.2	0.0227273	0.427861
39.94	2	24	27.8	0.316279	41.4	17.5	17	0.0285714	0.410628
100	3	4	29	0.297674	41.8	17.7	17.2	0.0282486	0.411483
100	2	7	21.8	0.213953	31	12.9	12.5	0.0310078	0.403226
100	4	13	32.2	0.25814	43.3	19.4	18.8	0.0309278	0.43418
100	2	14	26.7	0.230233	36.6	15.3	14.8	0.0326797	0.404372
100	1	16	20.2	0.197674	28.7	11.6	11.2	0.0344828	0.390244
100	3	22	28.1	0.339535	42.7	18.4	17.9	0.0271739	0.419204

## Sheet: Planilha3
Trat	Bloco	Gaiola	GPD	CMS	DIGEST MS	DIGEST MO	DIGEST PB	DIGEST FDN	CA	EA
0	3	3	0.209302	1.43794	71.6619	74.2272	75.0918	62.5775	6.87014	0.14592
0	2	8	0.293023	1.59823	68.6555	70.9875	73.5541	61.403	5.45427	0.184425
0	2	9	0.297674	1.45478	69.1755	71.7185	73.2397	58.2499	4.88714	0.205663
0	4	11	0.265116	1.74729	68.8945	71.1165	73.1831	59.4195	6.59067	0.151747
0	3	15	0.218605	1.47926	68.5841	70.7877	72.9768	61.2	6.76685	0.147981
0	1	17	0.22093	1.30263	68.661	71.1163	72.3486	60.2377	5.89613	0.171637
19.03	4	1	0.24186	2.00396	69.9336	72.2802	73.8184	61.6823	8.28559	0.121983
19.03	3	2	0.34186	1.81504	71.0588	73.0797	77.5841	59.7938	5.3093	0.189414
19.03	2	12	0.225581	1.45047	70.6676	73.083	75.1046	59.9948	6.42994	0.160106
19.03	2	18	0.267442	1.75467	68.6592	70.8139	74.2813	55.564	6.56096	0.155735
19.03	1	19	0.216279	1.07113	67.3932	69.7401	74.2909	56.7801	4.95253	0.2048
39.94	3	21	0.193023	1.48607	70.8127	73.4171	74.0498	60.3141	7.69891	0.129964
39.94	4	5	0.260465	1.78781	70.8549	72.8545	73.6568	55.0232	6.86393	0.147577
39.94	2	6	0.276744	1.56086	66.4842	68.4576	71.6422	48.5731	5.64007	0.177782
39.94	3	10	0.225581	1.52887	71.4476	73.4803	74.9922	56.6514	6.77747	0.147852
39.94	1	20	0.153488	0.82684	65.172	67.7672	68.7923	47.9659	5.38699	0.266226
39.94	3	23	0.248837	1.73913	68.7072	70.6048	73.7402	51.6238	6.98902	0.14376
39.94	2	24	0.316279	1.62866	70.5185	72.5793	74.0311	55.6679	5.14945	0.194864
100	3	4	0.297674	1.88088	66.2261	67.9979	69.6614	37.5012	6.3186	0.158838
100	2	7	0.213953	1.27197	69.2386	71.0148	72.4518	48.7968	5.94507	0.171826
100	4	13	0.25814	1.77473	68.8082	70.6476	72.9405	45.4363	6.87509	0.145615
100	2	14	0.230233	1.65123	65.5462	67.7198	70.809	40.5975	7.17202	0.140687
100	1	16	0.197674	1.37095	66.0505	68.0787	70.6948	41.5313	6.93542	0.146714
100	3	22	0.339535	2.0108	67.8377	69.6597	71.225	43.6363	5.92222	0.172034

## Sheet: Planilha1
GAIOLA	BLOCO	TRATAMENTO	SEMANA	DATA	PESO	ESCORE	CMS
3	3	0	1	2021-12-01	29.5	2.5	1.437
3	3	0	2	2021-12-05	29.4	2.5	1.35
3	3	0	3	2021-12-14	31.7	3	1.409
3	3	0	4	2021-12-20	34.8	3	1.579
3	3	0	5	2021-12-28	34.8	3	1.613
3	3	0	6	2021-01-04	37.3	3	1.617
3	3	0	7	2021-01-14	38.5	3	1.643
8	2	0	1	2021-12-01	25.1	2.5	1.52
8	2	0	2	2021-12-05	26.2	2.5	1.503
8	2	0	3	2021-12-14	28.8	3	1.598
8	2	0	4	2021-12-20	31.8	3	1.694
8	2	0	5	2021-12-28	34.9	3	1.817
8	2	0	6	2021-01-04	37.7	3	1.971
8	2	0	7	2021-01-14	37.7	3	1.878
9	2	0	1	2021-12-01	26.3	2	1.209
9	2	0	2	2021-12-05	26.3	2	1.254
9	2	0	3	2021-12-14	30.7	2	1.477
9	2	0	4	2021-12-20	32.1	2.5	1.62
9	2	0	5	2021-12-28	36.4	2.5	1.802
9	2	0	6	2021-01-04	36.9	2.5	1.914
9	2	0	7	2021-01-14	39.1	3	1.675
11	4	0	1	2021-12-01	33.8	3	1.677
11	4	0	2	2021-12-05	34.8	3	1.635
11	4	0	3	2021-12-14	43.4	3.5	1.859
11	4	0	4	2021-12-20	40.5	3.5	1.986
11	4	0	5	2021-12-28	42.3	3	1.865
11	4	0	6	2021-01-04	44.2	3	1.955
11	4	0	7	2021-01-14	45.2	3	1.9
15	3	0	1	2021-12-01	27	2.5	1.366
15	3	0	2	2021-12-05	28.3	2.5	1.339
15	3	0	3	2021-12-14	31.2	3	1.533
15	3	0	4	2021-12-20	32.9	3	1.581
15	3	0	5	2021-12-28	34.9	2.5	1.704
15	3	0	6	2021-01-04	36.1	2.5	1.704
15	3	0	7	2021-01-14	36.4	2.5	1.665
17	1	0	1	2021-12-01	22	2	1.154
17	1	0	2	2021-12-05	22.4	2	1.127
17	1	0	3	2021-12-14	25.6	2	1.247
17	1	0	4	2021-12-20	27.1	2	1.345
17	1	0	5	2021-12-28	29.4	2.5	1.462
17	1	0	6	2021-01-04	31	2.5	1.555
17	1	0	7	2021-01-14	31.5	2	1.589
1	4	19.03	1	2021-12-01	38.8	3	1.613
1	4	19.03	2	2021-12-05	38	3	1.546
1	4	19.03	3	2021-12-14	42.1	3.5	1.975
1	4	19.03	4	2021-12-20	45.9	3.5	2.165
1	4	19.03	5	2021-12-28	46.3	3.5	2.025
1	4	19.03	6	2021-01-04	47.6	3.5	2.191
1	4	19.03	7	2021-01-14	49.2	3.5	2.38
2	3	19.03	1	2021-12-01	26.9	2.5	1.59
2	3	19.03	2	2021-12-05	28	2.5	1.563
2	3	19.03	3	2021-12-14	32.4	3	1.768
2	3	19.03	4	2021-12-20	35.1	3	1.86
2	3	19.03	5	2021-12-28	38.8	3	1.874
2	3	19.03	6	2021-01-04	40.3	3	1.966
2	3	19.03	7	2021-01-14	41.6	3	2.092
12	2	19.03	1	2021-12-01	26.7	3	1.31
12	2	19.03	2	2021-12-05	27.3	2.5	1.238
12	2	19.03	3	2021-12-14	29.7	3	1.303
12	2	19.03	4	2021-12-20	32.1	3	1.481
12	2	19.03	5	2021-12-28	33.1	3	1.551
12	2	19.03	6	2021-01-04	34.5	3	1.707
12	2	19.03	7	2021-01-14	36.4	3	1.807
18	2	19.03	1	2021-12-01	25.6	2	1.455
18	2	19.03	2	2021-12-05	26.8	2	1.418
18	2	19.03	3	2021-12-14	29.5	2	1.596
18	2	19.03	4	2021-12-20	29.8	2	1.584
18	2	19.03	5	2021-12-28	34.5	2.5	1.613
18	2	19.03	6	2021-01-04	35.8	2.5	1.573
18	2	19.03	7	2021-01-14	37.1	2.5	2.157
19	1	19.03	1	2021-12-01	20.2	2	0.943
19	1	19.03	2	2021-12-05	20.2	2	0.963
19	1	19.03	3	2021-12-14	23.2	2	0.96
19	1	19.03	4	2021-12-20	24.8	2.5	1.248
19	1	19.03	5	2021-12-28	26.2	2	1.353
19	1	19.03	6	2021-01-04	28.1	2	1.607
19	1	19.03	7	2021-01-14	29.5	2.5	1.267
21	3	19.03	1	2021-12-01	28.5	2.5	1.357
21	3	19.03	2	2021-12-05	29.1	2.5	1.357
21	3	19.03	3	2021-12-14	32.8	3	1.601
21	3	19.03	4	2021-12-20	33.9	3	1.627
21	3	19.03	5	2021-12-28	35.9	3	1.642
21	3	19.03	6	2021-01-04	36.1	3	1.678
21	3	19.03	7	2021-01-14	36.8	2.5	1.574
5	4	39.94	1	2021-12-01	30.5	2.5	1.674
5	4	39.94	2	2021-12-05	31.6	2.5	1.627
5	4	39.94	3	2021-12-14	34.9	2.5	1.721
5	4	39.94	4	2021-12-20	37.2	3	1.821
5	4	39.94	5	2021-12-28	37.9	3	1.78
5	4	39.94	6	2021-01-04	39.8	3	2.043
5	4	39.94	7	2021-01-14	41.7	3	2.178
6	2	39.94	1	2021-12-01	24.6	2.5	1.482
6	2	39.94	2	2021-12-05	25.4	2.5	1.455
6	2	39.94	3	2021-12-14	28.1	3	1.582
6	2	39.94	4	2021-12-20	30.6	3	1.587
6	2	39.94	5	2021-12-28	33.4	3	1.642
6	2	39.94	6	2021-01-04	34	3	1.831
6	2	39.94	7	2021-01-14	36.5	2.5	1.78
10	3	39.94	1	2021-12-01	28.4	3	1.382
10	3	39.94	2	2021-12-05	28.5	3	1.407
10	3	39.94	3	2021-12-14	31.3	3	1.555
10	3	39.94	4	2021-12-20	33.1	3	1.75
10	3	39.94	5	2021-12-28	35.7	3	1.68
10	3	39.94	6	2021-01-04	38.6	3	1.629
10	3	39.94	7	2021-01-14	38.1	2.5	1.738
20	1	39.94	1	2021-12-01	16.8	2	0.542
20	1	39.94	2	2021-12-05	17.5	1.5	0.502
20	1	39.94	3	2021-12-14	17.2	1.5	0.417
20	1	39.94	4	2021-12-20	19.1	2	0.706
20	1	39.94	5	2021-12-28	25	2.5	0.958
20	1	39.94	6	2021-01-04	22.1	2.5	1.177
20	1	39.94	7	2021-01-14	23.4	2	1.405
23	3	39.94	1	2021-12-01	29.5	3	1.347
23	3	39.94	2	2021-12-05	29.3	3	1.448
23	3	39.94	3	2021-12-14	32.6	2.5	1.766
23	3	39.94	4	2021-12-20	36.1	3	1.956
23	3	39.94	5	2021-12-28	36.4	3	1.951
23	3	39.94	6	2021-01-04	39.1	3	2.08
23	3	39.94	7	2021-01-14	40.2	3	2.009
24	2	39.94	1	2021-12-01	27.8	3	1.408
24	2	39.94	2	2021-12-05	27.4	2.5	1.443
24	2	39.94	3	2021-12-14	33.1	3	1.646
24	2	39.94	4	2021-12-20	34.9	3	1.672
24	2	39.94	5	2021-12-28	35.7	3	1.653
24	2	39.94	6	2021-01-04	39.2	3	1.77
24	2	39.94	7	2021-01-14	41.4	3	1.851
4	3	100	1	2021-12-01	29	2.5	1.712
4	3	100	2	2021-12-05	30.2	2.5	1.667
4	3	100	3	2021-12-14	34.4	2.5	1.92
4	3	100	4	2021-12-20	36.7	3	1.967
4	3	100	5	2021-12-28	39.5	3.5	2.056
4	3	100	6	2021-01-04	40.3	3.5	2.054
4	3	100	7	2021-01-14	41.8	3	2.179
7	2	100	1	2021-12-01	21.8	2	1.079
7	2	100	2	2021-12-05	22.5	2	1.027
7	2	100	3	2021-12-14	25.8	2	1.187
7	2	100	4	2021-12-20	27	2.5	1.257
7	2	100	5	2021-12-28	28.1	2.5	1.332
7	2	100	6	2021-01-04	29.5	2.5	1.398
7	2	100	7	2021-01-14	31	2	1.596
13	4	100	1	2021-12-01	32.2	3	1.605
13	4	100	2	2021-12-05	33.1	2.5	1.66
13	4	100	3	2021-12-14	36.8	3	1.86
13	4	100	4	2021-12-20	39.2	3	1.905
13	4	100	5	2021-12-28	40.5	2.5	2.027
13	4	100	6	2021-01-04	42.1	2.5	2.147
13	4	100	7	2021-01-14	43.3	3	2.006
14	2	100	1	2021-12-01	26.7	2	1.455
14	2	100	2	2021-12-05	27.4	2	1.403
14	2	100	3	2021-12-14	29.5	2	1.569
14	2	100	4	2021-12-20	31.4	3	1.383
14	2	100	5	2021-12-28	33.8	2	1.842
14	2	100	6	2021-01-04	36.3	2	1.931
14	2	100	7	2021-01-14	36.6	2.5	1.957
16	1	100	1	2021-12-01	20.2	1.5	1.125
16	1	100	2	2021-12-05	20.6	1.5	1.123
16	1	100	3	2021-12-14	25.7	2	1.288
16	1	100	4	2021-12-20	24.3	2	1.361
16	1	100	5	2021-12-28	26.6	2	1.512
16	1	100	6	2021-01-04	27.7	2	1.56
16	1	100	7	2021-01-14	28.7	2	1.692
22	3	100	1	2021-12-01	28.1	3	1.625
22	3	100	2	2021-12-05	29.5	3	1.618
22	3	100	3	2021-12-14	33.6	2.5	1.888
22	3	100	4	2021-12-20	35.2	3	2.031
22	3	100	5	2021-12-28	36.9	3	2.179
22	3	100	6	2021-01-04	42.1	3	2.349
22	3	100	7	2021-01-14	42.7	3	2.522
